# Supplementary material for: Exploration of Small Non-Coding RNAs as Molecular Markers of Ram Sperm Fertility
Source: Int J Mol Sci. 2025 Mar 17;26(6):2690. doi: 10.3390/ijms26062690 (PMC11942391; doi:10.3390/ijms26062690)
Supplement: Supplementary file 1 [file ijms-26-02690-s001.zip]

Archive with 5 entries (5 files):
- figure captions and legends.pdf
- Supplementary file 1_clean_process_overview.xlsx
- Supplementary file 2_High and Low fertility length distrubition.xlsx
- Supplementary file 3_HFvsLF Differential_analysis_results.xls
- Supplementary file 4_ClueGOResultTable.xls
