# Supplementary material for: Exploration of Small Non-Coding RNAs as Molecular Markers of Ram Sperm Fertility
Source: Int J Mol Sci. 2025 Mar 17;26(6):2690. doi: 10.3390/ijms26062690 (PMC11942391; doi:10.3390/ijms26062690)
Supplement: Supplementary file 1 [file ijms-26-02690-s001.zip › Supplementary file 1_clean_process_overview.xlsx]

## Sheet: clean_process_overview
Library	Sample	total_reads	N% > 10%	low quality	5_adapter_contamine	3_adapter_null or insert_null	with ployA/T/G/C	clean reads
FREN21H001237-1a	LF	14962876 (100.00%)	43 (0.00%)	0 (0.00%)	44012 (0.29%)	1882754 (12.58%)	94928 (0.63%)	12941139 (86.49%)
FREN21H001238-1a	HF	17401094 (100.00%)	0 (0.00%)	0 (0.00%)	67087 (0.39%)	2242803 (12.89%)	91428 (0.53%)	14999776 (86.20%)
