# Supplementary material for: Exploration of Small Non-Coding RNAs as Molecular Markers of Ram Sperm Fertility
Source: Int J Mol Sci. 2025 Mar 17;26(6):2690. doi: 10.3390/ijms26062690 (PMC11942391; doi:10.3390/ijms26062690)
Supplement: Supplementary file 1 [file ijms-26-02690-s001.zip › Supplementary file 2_High and Low fertility length distrubition.xlsx]

## Sheet: LF length distribution count
Length	Count
18	164416
19	176608
20	279258
21	464714
22	798992
23	651931
24	503281
25	459504
26	372909
27	422948
28	655724
29	1267447
30	1184891
31	617144
32	768981
33	441144
34	337274
35	284346

## Sheet: HF length distribution count
Length	Count
18	73073
19	83082
20	143197
21	272882
22	510310
23	437457
24	375364
25	406101
26	350331
27	448094
28	756045
29	1699334
30	1795182
31	877373
32	1071244
33	551171
34	401953
35	358972
