# Supplementary material for: Exploration of Small Non-Coding RNAs as Molecular Markers of Ram Sperm Fertility
Source: Int J Mol Sci. 2025 Mar 17;26(6):2690. doi: 10.3390/ijms26062690 (PMC11942391; doi:10.3390/ijms26062690)
Supplement: Supplementary file 1 [file ijms-26-02690-s001.zip › Supplementary file 3_HFvsLF Differential_analysis_results.xls]

sRNA	HF	LF	log2.Fold_change.	p.value	q.value.Storey.et.al..2003.	Signature
novel_80	12539.2584311859	2880.29763872889	2.1222	0	0	TRUE
oar-let-7a	45047.1917754587	83262.161598613	-0.88622	0	0	FALSE
oar-let-7b	5147.49738000936	12095.3121195739	-1.2325	0	0	TRUE
oar-let-7f	11266.5048727052	19532.2454676796	-0.79382	0	0	FALSE
oar-miR-10a	68472.6352290345	57681.0488442167	0.24743	0	0	FALSE
oar-miR-143	2586.92809075818	358.523171179038	2.8511	0	0	TRUE
oar-miR-148a	291038.824067976	261155.060757618	0.1563	0	0	FALSE
oar-miR-200c	3637.51460796565	8505.23550006489	-1.2254	0	0	TRUE
oar-miR-21	105179.149099065	131607.073269019	-0.32339	0	0	FALSE
oar-miR-99a	16365.050192773	31322.3284009795	-0.93657	0	0	FALSE
oar-miR-30a-5p	21226.3662992778	15770.174624159	0.42866	2.8497e-258	1.5765e-257	FALSE
oar-miR-200b	2409.94756635405	5610.40313818008	-1.2191	2.1924e-250	1.1118e-249	TRUE
oar-miR-10b	23014.9992586812	18236.2326529446	0.33577	6.7983e-195	3.1824e-194	FALSE
oar-let-7c	4669.27340981098	8347.77599920923	-0.83819	1.2279e-188	5.3372e-188	FALSE
oar-miR-200a	3373.92659289567	6494.59879683109	-0.94481	4.9528e-184	2.0093e-183	FALSE
oar-miR-16b	6698.90112584978	10864.7055590404	-0.69765	3.3089e-171	1.2585e-170	FALSE
novel_69	17189.7041256348	13292.0043260769	0.37099	2.7529e-168	9.8545e-168	FALSE
oar-miR-25	25485.1955141941	21949.8544192788	0.21545	9.1253e-116	3.0851e-115	FALSE
novel_1	3019.96554408742	5014.4794887879	-0.73157	1.5355e-87	4.9181e-87	FALSE
oar-miR-3958-3p	13804.4809035218	11572.0620859613	0.25449	8.9812e-79	2.7327e-78	FALSE
oar-let-7g	12381.1056221439	15888.8748632656	-0.35988	2.0541e-58	5.9525e-58	FALSE
oar-let-7d	598.721348516085	1315.39244560958	-1.1355	3.0722e-53	8.4981e-53	TRUE
oar-miR-26b	478.223970198382	1068.30215195916	-1.1596	3.9084e-45	1.0341e-44	TRUE
oar-miR-127	753.108614485642	331.876178726542	1.1822	7.7012e-44	1.9527e-43	TRUE
oar-miR-221	414.209737967103	879.350750932371	-1.0861	1.5489e-33	3.7704e-33	TRUE
oar-miR-103	1039.28988799019	1734.47696327156	-0.7389	5.7969e-32	1.3568e-31	FALSE
oar-miR-382-3p	937.620225034624	559.586841502418	0.74464	7.344e-28	1.6552e-27	FALSE
oar-miR-154a-3p	429.271910256816	188.95140102679	1.1839	9.2712e-26	2.015e-25	TRUE
oar-miR-323a-3p	20296.277160388	19413.5452285731	0.064152	3.9215e-25	8.229e-25	FALSE
oar-miR-218a	1054.3520602799	680.709534468309	0.63125	1.7118e-24	3.4723e-24	FALSE
novel_39	1935.4891392281	2713.14832243596	-0.48727	2.859e-21	5.6124e-21	FALSE
oar-miR-370-3p	82.8419475934206	4.84490771863565	4.0958	4.6292e-20	8.8034e-20	TRUE
oar-miR-29a	1600.35580578199	1203.95956808096	0.41061	1.4911e-19	2.7496e-19	FALSE
novel_82	0	82.3634312168061	-7.3639	1.5602e-19	2.7924e-19	TRUE
oar-miR-150	7.53108614485642	84.7858850761239	-3.4929	4.4642e-17	7.7619e-17	TRUE
oar-miR-191	40667.8651822246	45488.8385702701	-0.16162	9.2139e-16	1.5575e-15	FALSE
oar-miR-133	71.545318376136	7.26736157795348	3.2994	2.3552e-15	3.8736e-15	TRUE
novel_73	218.401498200836	92.0532466540774	1.2464	7.9286e-15	1.2697e-14	TRUE
oar-miR-30b	2541.74157388904	2158.40638865218	0.23585	2.8589e-14	4.461e-14	FALSE
oar-miR-543-3p	12388.6367082888	11976.6118804673	0.048798	4.3176e-13	6.5686e-13	FALSE
oar-miR-381-3p	1012.93108648319	763.072965685115	0.40864	7.5889e-13	1.1264e-12	FALSE
oar-miR-495-3p	2583.16254768575	2228.6575505724	0.21296	8.8896e-13	1.288e-12	FALSE
oar-miR-125b	6250.80150023083	5884.140424283	0.08721	5.1172e-11	7.2419e-11	FALSE
novel_2	1498.68614282643	1967.03253376607	-0.39232	3.788e-10	5.2391e-10	FALSE
novel_5	301.243445794257	179.261585589519	0.74886	4.7534e-10	6.4282e-10	FALSE
novel_77	0	31.4919001711317	-5.9769	8.6921e-09	1.1499e-08	TRUE
oar-miR-369-3p	1336.76779071201	1131.28595230142	0.24079	2.245e-08	2.9068e-08	FALSE
novel_43	0	29.0694463118139	-5.8614	3.2039e-08	3.979e-08	TRUE
novel_95	0	29.0694463118139	-5.8614	3.2039e-08	3.979e-08	TRUE
oar-miR-22-3p	12245.5460715365	12114.6917504484	0.015499	5.563e-08	6.7707e-08	FALSE
oar-miR-433-3p	26.3588015069975	0	5.7202	5.9004e-08	7.0405e-08	TRUE
oar-miR-107	45.1865168691385	116.277785247256	-1.3636	9.3056e-08	1.089e-07	TRUE
oar-miR-30a-3p	854.778277441203	690.39934990558	0.30812	9.6086e-08	1.1033e-07	FALSE
oar-miR-376d	0	26.6469924524961	-5.7359	1.201e-07	1.3534e-07	TRUE
oar-miR-409-3p	715.45318376136	566.854203080371	0.33588	1.9956e-07	2.208e-07	FALSE
oar-miR-362	15.0621722897128	60.5613464829456	-2.0075	2.202e-07	2.3929e-07	TRUE
novel_25	7.53108614485642	43.6041694677209	-2.5335	3.1987e-07	3.415e-07	TRUE
novel_15	22.5932584345693	0	5.4978	5.2498e-07	5.5082e-07	TRUE
oar-miR-485-3p	90.373033738277	176.839131730201	-0.96847	1.0942e-06	1.1286e-06	FALSE
novel_88	116.731835245274	58.1388926236278	1.0056	1.2356e-06	1.2532e-06	TRUE
novel_34	0	21.8020847338604	-5.4464	1.7841e-06	1.7799e-06	TRUE
novel_111	128.028464462559	67.8287080608991	0.9165	2.1757e-06	2.1355e-06	FALSE
oar-miR-23a	237.229213562977	370.635440475627	-0.64372	2.3213e-06	2.2422e-06	FALSE
oar-miR-374b	176.980524404126	106.587969809984	0.73155	2.765e-06	2.6291e-06	FALSE
oar-miR-539-3p	71.545318376136	29.0694463118139	1.2994	4.6317e-06	4.3363e-06	TRUE
novel_113	613.783520805798	494.180587300836	0.31269	4.9128e-06	4.5298e-06	FALSE
novel_10	15.0621722897128	53.2939849049922	-1.823	5.7006e-06	5.1016e-06	TRUE
novel_50	15.0621722897128	53.2939849049922	-1.823	5.7006e-06	5.1016e-06	TRUE
novel_14	0	19.3796308745426	-5.2765	7.0927e-06	6.2554e-06	TRUE
novel_55	33.8898876518539	7.26736157795348	2.2214	7.5431e-06	6.5576e-06	TRUE
novel_90	214.635955128408	334.29863258586	-0.63925	8.4582e-06	7.2496e-06	FALSE
oar-miR-19b	1061.88314642475	922.954920400092	0.20229	9.7476e-06	8.2386e-06	FALSE
novel_3	839.71610515149	712.201434639441	0.23762	1.1322e-05	9.4386e-06	FALSE
novel_23	30.1243445794257	77.5185234981704	-1.3636	1.3014e-05	1.0702e-05	TRUE
oar-miR-134-5p	3.76554307242821	26.6469924524961	-2.823	2.1435e-05	1.7392e-05	TRUE
oar-miR-409-5p	128.028464462559	75.0960696388526	0.76966	3.3893e-05	2.7139e-05	FALSE
oar-miR-181a	466.927340981098	375.480348194263	0.31446	6.3102e-05	4.987e-05	FALSE
oar-miR-30c	4657.97678059369	4546.94589393956	0.034806	7.1872e-05	5.6074e-05	FALSE
novel_37	33.8898876518539	9.6898154372713	1.8063	7.9626e-05	6.1336e-05	TRUE
novel_76	3.76554307242821	24.2245385931783	-2.6855	8.114e-05	6.1598e-05	TRUE
novel_9	64.0142322312795	29.0694463118139	1.1389	8.1989e-05	6.1598e-05	TRUE
oar-miR-410-3p	399.14756567739	314.919001711317	0.34194	8.3143e-05	6.1703e-05	FALSE
novel_78	26.3588015069975	65.4062542015813	-1.3111	0.00010636	7.798e-05	TRUE
novel_42	986.572284976191	1230.60656053346	-0.31887	0.00013378	9.6915e-05	FALSE
oar-miR-412-5p	22.5932584345693	4.84490771863565	2.2214	0.00025612	0.00018336	TRUE
novel_57	64.0142322312795	31.4919001711317	1.0234	0.00027393	0.00019384	TRUE
oar-miR-3959-5p	402.913108749818	327.031271007906	0.30104	0.00031856	0.00022283	FALSE
novel_100	26.3588015069975	7.26736157795348	1.8588	0.00039438	0.00026966	TRUE
oar-miR-493-5p	26.3588015069975	7.26736157795348	1.8588	0.00039438	0.00026966	TRUE
novel_64	7.53108614485642	29.0694463118139	-1.9486	0.00043887	0.00029675	TRUE
novel_94	30.1243445794257	9.6898154372713	1.6364	0.000489	0.00032701	TRUE
novel_16	11.2966292172846	0	4.4978	0.00053424	0.00034775	TRUE
novel_45	33.8898876518539	12.1122692965891	1.4844	0.00053716	0.00034775	TRUE
novel_65	11.2966292172846	0	4.4978	0.00053424	0.00034775	TRUE
oar-miR-379-5p	79.0764045209924	46.0266233270387	0.78078	0.00098749	0.00063256	FALSE
novel_66	3.76554307242821	19.3796308745426	-2.3636	0.0010912	0.00068455	TRUE
novel_83	3.76554307242821	19.3796308745426	-2.3636	0.0010912	0.00068455	TRUE
novel_12	7.53108614485642	26.6469924524961	-1.823	0.0013354	0.00082924	TRUE
novel_68	237.229213562977	329.453724867224	-0.47379	0.0014075	0.00086519	FALSE
oar-miR-329b-3p	963.979026541621	884.195658651006	0.12464	0.0018485	0.0011249	FALSE
oar-miR-411b-5p	210.87041205598	162.304408574294	0.37765	0.0020665	0.0012451	FALSE
novel_102	0	9.6898154372713	-4.2765	0.0022957	0.0013433	TRUE
novel_97	0	9.6898154372713	-4.2765	0.0022957	0.0013433	TRUE
oar-miR-668-3p	0	9.6898154372713	-4.2765	0.0022957	0.0013433	TRUE
novel_67	71.545318376136	118.700239106573	-0.73039	0.0023599	0.0013677	FALSE
oar-miR-494-3p	60.2486891588513	33.9143540304496	0.82903	0.0026092	0.0014979	FALSE
oar-miR-23b	203.339325911123	283.427101540186	-0.47909	0.0027077	0.0015399	FALSE
oar-miR-30d	74184.9640699081	77520.9459520297	-0.063459	0.003437	0.0019367	FALSE
oar-miR-411b-3p	3.76554307242821	16.9571770152248	-2.171	0.0038315	0.0021391	TRUE
oar-miR-3959-3p	22.5932584345693	48.4490771863565	-1.1006	0.00416	0.0023014	TRUE
oar-miR-26a	43522.1468311252	46988.3375091879	-0.11055	0.0050834	0.0027869	FALSE
oar-miR-1197-3p	173.214981331698	133.23496226248	0.37859	0.0051562	0.0028016	FALSE
oar-miR-487a-3p	214.635955128408	171.994224011566	0.31953	0.0060628	0.003265	FALSE
novel_4	546.00374550209	675.864626749673	-0.30782	0.0068988	0.0036826	FALSE
novel_21	0	7.26736157795348	-3.8614	0.010572	0.005546	TRUE
novel_33	0	7.26736157795348	-3.8614	0.010572	0.005546	TRUE
oar-miR-323c	26.3588015069975	12.1122692965891	1.1218	0.012441	0.0064162	TRUE
oar-miR-376e-5p	26.3588015069975	12.1122692965891	1.1218	0.012441	0.0064162	TRUE
novel_71	18.827715362141	38.7592617490852	-1.0417	0.01471	0.0075223	TRUE
oar-miR-382-5p	1946.78576844538	2223.81264285376	-0.19194	0.015965	0.0080961	FALSE
novel_70	37.6554307242821	21.8020847338604	0.78839	0.022017	0.011073	FALSE
oar-miR-380-3p	120.497378317703	94.4757005133952	0.35099	0.027504	0.013719	FALSE
novel_24	128.028464462559	174.416677870883	-0.44607	0.030142	0.014913	FALSE
oar-miR-376a-5p	30.1243445794257	16.9571770152248	0.82903	0.033284	0.016335	FALSE
novel_75	116.731835245274	159.881954714977	-0.45381	0.034222	0.01666	FALSE
oar-miR-369-5p	327.602247301254	293.116916977457	0.16047	0.034637	0.016729	FALSE
novel_40	112.966292172846	89.6307927947596	0.33383	0.039758	0.019051	FALSE
novel_47	94.1385768107052	72.6736157795348	0.37335	0.0413	0.01921	FALSE
novel_54	26.3588015069975	14.534723155907	0.85878	0.040812	0.01921	FALSE
novel_84	3.76554307242821	12.1122692965891	-1.6855	0.041352	0.01921	FALSE
oar-miR-3958-5p	26.3588015069975	14.534723155907	0.85878	0.040812	0.01921	FALSE
oar-miR-106b	267.353558142403	331.876178726542	-0.3119	0.054101	0.024942	FALSE
novel_29	48.9520599415667	33.9143540304496	0.52947	0.054773	0.025061	FALSE
oar-miR-154b-5p	18.827715362141	9.6898154372713	0.95832	0.060316	0.027392	FALSE
oar-let-7i	9538.12060246065	9849.69739198628	-0.046374	0.065909	0.02971	FALSE
novel_44	26.3588015069975	43.6041694677209	-0.72618	0.066915	0.029942	FALSE
oar-miR-376a-3p	15.0621722897128	7.26736157795348	1.0514	0.071717	0.031856	FALSE
novel_92	7.53108614485642	16.9571770152248	-1.171	0.073319	0.032099	FALSE
novel_98	7.53108614485642	16.9571770152248	-1.171	0.073319	0.032099	FALSE
novel_41	146.8561798247	125.967600684527	0.22135	0.080537	0.035007	FALSE
oar-miR-377-5p	30.1243445794257	19.3796308745426	0.63639	0.082445	0.035583	FALSE
novel_13	11.2966292172846	21.8020847338604	-0.94857	0.093248	0.039962	FALSE
novel_74	82.8419475934206	111.43287752862	-0.42774	0.098852	0.042067	FALSE
novel_11	3.76554307242821	9.6898154372713	-1.3636	0.12322	0.051009	FALSE
novel_89	3.76554307242821	9.6898154372713	-1.3636	0.12322	0.051009	FALSE
oar-miR-1185-5p	3.76554307242821	9.6898154372713	-1.3636	0.12322	0.051009	FALSE
oar-miR-431	3.76554307242821	9.6898154372713	-1.3636	0.12322	0.051009	FALSE
novel_103	7.53108614485642	14.534723155907	-0.94857	0.17053	0.069185	FALSE
novel_107	7.53108614485642	14.534723155907	-0.94857	0.17053	0.069185	FALSE
oar-miR-376b-3p	18.827715362141	12.1122692965891	0.63639	0.16977	0.069185	FALSE
novel_52	15.0621722897128	24.2245385931783	-0.68554	0.19766	0.07966	FALSE
novel_18	188.27715362141	174.416677870883	0.11032	0.19899	0.079668	FALSE
novel_115	15.0621722897128	9.6898154372713	0.63639	0.21945	0.086716	FALSE
oar-miR-487a-5p	26.3588015069975	19.3796308745426	0.44374	0.21845	0.086716	FALSE
oar-miR-17-5p	658.970037674936	654.062542015813	0.010784	0.23222	0.091172	FALSE
oar-miR-136	161.918352114413	150.192139277705	0.10846	0.23796	0.092827	FALSE
oar-miR-376c-5p	64.0142322312795	82.3634312168061	-0.36361	0.24326	0.094291	FALSE
novel_46	323.836704228826	314.919001711317	0.040286	0.27503	0.10593	FALSE
novel_20	22.5932584345693	16.9571770152248	0.414	0.27981	0.10709	FALSE
novel_108	11.2966292172846	7.26736157795348	0.63639	0.28756	0.10937	FALSE
novel_62	26.3588015069975	36.3368078897674	-0.46315	0.30149	0.11396	FALSE
oar-miR-411a-5p	1894.06816543139	1942.8079951729	-0.036655	0.30591	0.11491	FALSE
novel_59	22.5932584345693	31.4919001711317	-0.47909	0.3175	0.11854	FALSE
novel_19	64.0142322312795	79.9409773574883	-0.32054	0.32728	0.12144	FALSE
novel_101	3.76554307242821	7.26736157795348	-0.94857	0.3325	0.12189	FALSE
oar-miR-329b-5p	3.76554307242821	7.26736157795348	-0.94857	0.3325	0.12189	FALSE
novel_105	7.53108614485642	12.1122692965891	-0.68554	0.36234	0.12895	FALSE
novel_110	7.53108614485642	12.1122692965891	-0.68554	0.36234	0.12895	FALSE
novel_112	7.53108614485642	12.1122692965891	-0.68554	0.36234	0.12895	FALSE
oar-miR-376c-3p	101.669662955562	94.4757005133952	0.10587	0.35602	0.12895	FALSE
oar-miR-495-5p	11.2966292172846	16.9571770152248	-0.586	0.36018	0.12895	FALSE
oar-miR-152	323.836704228826	319.763909429953	0.018259	0.36706	0.12987	FALSE
oar-miR-376e-3p	71.545318376136	65.4062542015813	0.12943	0.38616	0.13428	FALSE
oar-miR-377-3p	7.53108614485642	4.84490771863565	0.63639	0.38521	0.13428	FALSE
oar-miR-758-3p	7.53108614485642	4.84490771863565	0.63639	0.38521	0.13428	FALSE
novel_60	26.3588015069975	21.8020847338604	0.27382	0.39002	0.13486	FALSE
oar-miR-199a-3p	48.9520599415667	43.6041694677209	0.1669	0.40256	0.13841	FALSE
novel_63	30.1243445794257	38.7592617490852	-0.36361	0.42345	0.14477	FALSE
oar-miR-29b	45.1865168691385	41.181715608403	0.13389	0.48236	0.16399	FALSE
novel_32	71.545318376136	67.8287080608991	0.076961	0.50937	0.17221	FALSE
oar-miR-299-5p	3.76554307242821	2.42245385931783	0.63639	0.53922	0.18129	FALSE
novel_30	15.0621722897128	19.3796308745426	-0.36361	0.5714	0.19001	FALSE
novel_36	15.0621722897128	19.3796308745426	-0.36361	0.5714	0.19001	FALSE
novel_38	33.8898876518539	31.4919001711317	0.10587	0.59413	0.1965	FALSE
novel_49	79.0764045209924	77.5185234981704	0.028706	0.624	0.20416	FALSE
novel_99	11.2966292172846	14.534723155907	-0.36361	0.62402	0.20416	FALSE
oar-miR-27a	10852.2951347381	11433.9822159801	-0.075328	0.64088	0.20856	FALSE
novel_7	109.200749100418	109.010423669302	0.0025167	0.65665	0.21255	FALSE
novel_109	7.53108614485642	9.6898154372713	-0.36361	0.689	0.21838	FALSE
novel_116	7.53108614485642	9.6898154372713	-0.36361	0.689	0.21838	FALSE
novel_58	7.53108614485642	9.6898154372713	-0.36361	0.689	0.21838	FALSE
novel_93	7.53108614485642	9.6898154372713	-0.36361	0.689	0.21838	FALSE
oar-miR-655-3p	169.449438259269	186.528947167473	-0.13854	0.72285	0.22792	FALSE
novel_22	48.9520599415667	48.4490771863565	0.0149	0.73434	0.23035	FALSE
novel_61	18.827715362141	21.8020847338604	-0.21161	0.77876	0.23695	FALSE
oar-miR-1185-3p	105.43520602799	116.277785247256	-0.14122	0.76901	0.23695	FALSE
oar-miR-154b-3p	3.76554307242821	4.84490771863565	-0.36361	0.77718	0.23695	FALSE
oar-miR-323b	79.0764045209924	79.9409773574883	-0.015688	0.76425	0.23695	FALSE
oar-miR-3956-5p	3.76554307242821	4.84490771863565	-0.36361	0.77718	0.23695	FALSE
oar-miR-544-5p	3.76554307242821	4.84490771863565	-0.36361	0.77718	0.23695	FALSE
novel_96	15.0621722897128	14.534723155907	0.051426	0.798	0.2416	FALSE
oar-miR-487b-3p	579.893633153944	622.570641844681	-0.10245	0.82724	0.24921	FALSE
oar-miR-485-5p	52.7176030139949	58.1388926236278	-0.14122	0.8355	0.25046	FALSE
oar-miR-432	75.3108614485642	82.3634312168061	-0.12915	0.84528	0.25215	FALSE
oar-miR-374a	331.367790373682	356.10071731972	-0.10385	0.85892	0.25497	FALSE
novel_53	26.3588015069975	29.0694463118139	-0.14122	0.88327	0.25967	FALSE
oar-miR-412-3p	184.511610548982	198.641216464062	-0.10645	0.8805	0.25967	FALSE
oar-miR-194	2010.80000067666	2139.02675777764	-0.089185	0.91294	0.2671	FALSE
novel_35	60.2486891588513	62.9838003422635	-0.064051	0.93792	0.27309	FALSE
oar-miR-411a-3p	112.966292172846	118.700239106573	-0.07143	0.9459	0.27411	FALSE
novel_31	22.5932584345693	24.2245385931783	-0.10058	0.9692	0.27948	FALSE
novel_91	11.2966292172846	12.1122692965891	-0.10058	0.97822	0.27948	FALSE
oar-miR-379-3p	11.2966292172846	12.1122692965891	-0.10058	0.97822	0.27948	FALSE
novel_26	3.76554307242821	0	NA	NA	NA	NA
novel_27	0	2.42245385931783	NA	NA	NA	NA
novel_87	0	2.42245385931783	NA	NA	NA	NA
oar-miR-106a	0	4.84490771863565	NA	NA	NA	NA
oar-miR-134-3p	0	2.42245385931783	NA	NA	NA	NA
oar-miR-154a-5p	0	2.42245385931783	NA	NA	NA	NA
oar-miR-323a-5p	3.76554307242821	0	NA	NA	NA	NA
oar-miR-329a-3p	0	4.84490771863565	NA	NA	NA	NA
oar-miR-380-5p	3.76554307242821	0	NA	NA	NA	NA
oar-miR-3957-3p	3.76554307242821	0	NA	NA	NA	NA
oar-miR-487b-5p	3.76554307242821	0	NA	NA	NA	NA
oar-miR-493-3p	0	2.42245385931783	NA	NA	NA	NA
oar-miR-654-3p	0	2.42245385931783	NA	NA	NA	NA
oar-miR-668-5p	3.76554307242821	0	NA	NA	NA	NA
