# Supplementary material for: Exploration of Small Non-Coding RNAs as Molecular Markers of Ram Sperm Fertility
Source: Int J Mol Sci. 2025 Mar 17;26(6):2690. doi: 10.3390/ijms26062690 (PMC11942391; doi:10.3390/ijms26062690)
Supplement: Supplementary file 1 [file ijms-26-02690-s001.zip › Supplementary file 4_ClueGOResultTable.xls]

## Sheet: ClueGO Results
ID	Term	Ontology Source	Term PValue	Term PValue Corrected with Bonferroni step down	Group PValue	Group PValue Corrected with Bonferroni step down	GOLevels	GOGroups	% Associated Genes	Nr. Genes	Associated Genes Found
GO:0005829	cytosol	GO_CellularComponent-EBI-UniProt-GOA-ACAP-ARAP_07.05.2024_00h00	2.98215e-05	0.000835003	2.98215e-05	0.000268394	[2, 3, 4]	Group00	1.30669	17	[DCAF13, DDX3X, DDX46, DDX59, EEF2, HSP90B1, HSPA8, NCBP1, PSMA4, RBBP4, RIOK2, RPL13A, RPL27A, SCFD1, SYK, TRAF6, TUFM]
GO:0005694	chromosome	GO_CellularComponent-EBI-UniProt-GOA-ACAP-ARAP_07.05.2024_00h00	1.96663e-05	0.000570324	1.96663e-05	0.000196663	[5]	Group01	2.02952	11	[BRIX1, BUB1, DDB1, HDAC3, HELLS, PES1, PRPF19, RBBP4, RBBP7, RFC3, UTP6]
GO:0005737	cytoplasm	GO_CellularComponent-EBI-UniProt-GOA-ACAP-ARAP_07.05.2024_00h00	0.000150857	0.00377142	0.000150857	0.001056	[2, 3]	Group02	0.681431	44	[ACOX1, ALB, AP4E1, BYSL, CANX, CCNF, CDK4, CDKN1B, DAP3, DCAF13, DDX3X, DDX46, DDX59, DHX9, DOCK4, EEF2, HSP90B1, HSPA8, HSPA9, HSPBP1, HYOU1, ITGB1, JUP, MAPK3, MRPL32, NCBP1, PICALM, POLR1C, PRPF19, PSMA4, RBBP4, RIOK2, RPL13A, RPL27A, SASS6, SCFD1, SEC61A1, SEC63, SHMT2, SYK, TRAF6, TUFM, UBA1, WDR18]
GO:0048519	negative regulation of biological process	GO_BiologicalProcess-EBI-UniProt-GOA-ACAP-ARAP_07.05.2024_00h00	0.021366	0.256392	0.021366	0.10683	[1, 2, 3]	Group03	0.84801	13	[BUB1, CDKN1B, DDX3X, DROSHA, HDAC3, HELLS, HSPA9, HYOU1, ITGB1, NCBP1, PRPF19, RPL13A, TRAF6]
GO:0016020	membrane	GO_CellularComponent-EBI-UniProt-GOA-ACAP-ARAP_07.05.2024_00h00	0.320375	1	0.190069	0.570208	[2]	Group04	0.354736	20	[AP4E1, CANX, CD19, CD44, CDK4, DDX10, DDX3X, DOCK4, HSPA8, ITGB1, JUP, LOC101122332, MAPK3, PICALM, PIK3R1, SCFD1, SEC61A1, SEC63, SHMT2, TRAF6]
GO:0005886	plasma membrane	GO_CellularComponent-EBI-UniProt-GOA-ACAP-ARAP_07.05.2024_00h00	0.636574	1	0.190069	0.570208	[3]	Group04	0.353857	10	[CD19, CD44, DDX3X, DOCK4, HSPA8, ITGB1, JUP, MAPK3, PICALM, TRAF6]
GO:0007165	signal transduction	GO_BiologicalProcess-EBI-UniProt-GOA-ACAP-ARAP_07.05.2024_00h00	0.759106	0.759106	0.190069	0.570208	[2, 3, 4]	Group04	0.465116	14	[BUB1, CD19, CD44, CDK4, DDX3X, DOCK4, HYOU1, ITGB1, JUP, MAPK3, PIK3R1, PRPF19, SYK, TRAF6]
GO:1902494	catalytic complex	GO_CellularComponent-EBI-UniProt-GOA-ACAP-ARAP_07.05.2024_00h00	1.52914e-06	5.04616e-05	3.98177e-07	4.37995e-06	[2]	Group05	1.63462	17	[CCNF, CDK4, CUL1, CUL3, CWC22, DCAF13, DROSHA, HDAC3, NCOA6, PIK3R1, POLR1C, PRPF19, PSMA4, PSMD14, RBBP4, RBBP7, RFC3]
GO:1990234	transferase complex	GO_CellularComponent-EBI-UniProt-GOA-ACAP-ARAP_07.05.2024_00h00	5.31837e-05	0.00143596	3.98177e-07	4.37995e-06	[3]	Group05	2.00803	10	[CCNF, CDK4, CUL1, CUL3, DCAF13, NCOA6, PIK3R1, POLR1C, RBBP4, RBBP7]
GO:0005654	nucleoplasm	GO_CellularComponent-EBI-UniProt-GOA-ACAP-ARAP_07.05.2024_00h00	5.66771e-07	1.92702e-05	3.98177e-07	4.37995e-06	[2, 6, 7]	Group05	2.00535	15	[CWC22, DCAF13, DDX3X, DROSHA, HDAC3, NCBP1, NCOA6, PES1, POLR1C, PRPF19, PSMA4, RBBP4, RBBP7, SDAD1, WDR18]
GO:0097159	organic cyclic compound binding	GO_MolecularFunction-EBI-UniProt-GOA-ACAP-ARAP_07.05.2024_00h00	1.6519e-09	8.09431e-08	3.29648e-12	5.27437e-11	[2]	Group06	1.05932	40	[ACOX1, ALB, BRIX1, BUB1, BYSL, CDK4, CWC22, DDB1, DDX10, DDX3X, DDX46, DDX52, DDX59, DHX37, DHX57, DHX9, DROSHA, EEF2, GNL3, HELLS, HSP90B1, HSPA8, HSPA9, HYOU1, MAPK3, NCBP1, PES1, POLR1C, RBBP4, RFC3, RIOK2, RPL13A, RRP9, SEC63, SF3B3, SHMT2, SYK, TUFM, UBA1, UTP6]
GO:0003676	nucleic acid binding	GO_MolecularFunction-EBI-UniProt-GOA-ACAP-ARAP_07.05.2024_00h00	2.13406e-06	6.61557e-05	3.29648e-12	5.27437e-11	[3]	Group06	1.15154	25	[BRIX1, BYSL, CWC22, DDB1, DDX10, DDX3X, DDX46, DDX52, DDX59, DHX37, DHX57, DHX9, DROSHA, EEF2, NCBP1, PES1, POLR1C, RBBP4, RFC3, RPL13A, RRP9, SEC63, SF3B3, TUFM, UTP6]
GO:0003723	RNA binding	GO_MolecularFunction-EBI-UniProt-GOA-ACAP-ARAP_07.05.2024_00h00	1.84492e-07	6.64171e-06	3.29648e-12	5.27437e-11	[4]	Group06	2.03304	16	[BRIX1, BYSL, CWC22, DDX10, DDX3X, DHX37, DHX57, DHX9, DROSHA, NCBP1, PES1, RPL13A, RRP9, SEC63, SF3B3, UTP6]
GO:0006396	RNA processing	GO_BiologicalProcess-EBI-UniProt-GOA-ACAP-ARAP_07.05.2024_00h00	2.6764e-13	1.63261e-11	3.29648e-12	5.27437e-11	[6, 7]	Group06	3.4662	20	[BRIX1, BYSL, CWC22, DCAF13, DDX10, DDX52, DHX37, DHX9, DROSHA, HSPA8, MPHOSPH10, NCBP1, NOP14, PES1, PRPF19, RIOK2, RRP9, SF3B3, UTP6, WDR18]
GO:0005622	intracellular anatomical structure	GO_CellularComponent-EBI-UniProt-GOA-ACAP-ARAP_07.05.2024_00h00	1.31807e-10	6.85394e-09	1.31807e-10	1.84529e-09	[2]	Group07	0.716411	65	[ACOX1, ALB, AP4E1, BRIX1, BUB1, BYSL, CANX, CCNF, CDK4, CDKN1B, CWC22, DAP3, DCAF13, DDB1, DDX10, DDX3X, DDX46, DDX59, DHX37, DHX9, DOCK4, DROSHA, EEF2, GNL3, HDAC3, HELLS, HSP90B1, HSPA8, HSPA9, HSPBP1, HYOU1, ITGB1, JUP, MAPK3, MPHOSPH10, MRPL32, NCBP1, NCOA6, NOP14, PES1, PICALM, POLR1C, PRPF19, PSMA4, PSMD14, RBBP4, RBBP7, RFC3, RIOK2, RPL13A, RPL27A, RRP9, SASS6, SCFD1, SDAD1, SEC61A1, SEC6…
GO:0043229	intracellular organelle	GO_CellularComponent-EBI-UniProt-GOA-ACAP-ARAP_07.05.2024_00h00	2.9457e-10	1.47285e-08	1.31807e-10	1.84529e-09	[3]	Group07	0.782597	59	[ACOX1, AP4E1, BRIX1, BUB1, BYSL, CANX, CCNF, CDK4, CDKN1B, CWC22, DAP3, DCAF13, DDB1, DDX10, DDX3X, DDX46, DHX37, DHX9, DROSHA, GNL3, HDAC3, HELLS, HSP90B1, HSPA8, HSPA9, HSPBP1, HYOU1, ITGB1, JUP, MAPK3, MPHOSPH10, MRPL32, NCBP1, NCOA6, NOP14, PES1, PICALM, POLR1C, PRPF19, PSMA4, RBBP4, RBBP7, RFC3, RIOK2, RPL13A, RPL27A, RRP9, SASS6, SCFD1, SDAD1, SEC61A1, SEC63, SF3B3, SHMT2, TRAF6, TUFM, UBA…
GO:0043231	intracellular membrane-bounded organelle	GO_CellularComponent-EBI-UniProt-GOA-ACAP-ARAP_07.05.2024_00h00	9.37391e-11	5.06191e-09	1.31807e-10	1.84529e-09	[4]	Group07	0.851711	56	[ACOX1, AP4E1, BRIX1, BUB1, BYSL, CANX, CCNF, CDK4, CDKN1B, CWC22, DAP3, DCAF13, DDB1, DDX10, DDX3X, DDX46, DHX37, DHX9, DROSHA, GNL3, HDAC3, HELLS, HSP90B1, HSPA8, HSPA9, HSPBP1, HYOU1, ITGB1, JUP, MAPK3, MPHOSPH10, MRPL32, NCBP1, NCOA6, NOP14, PES1, PICALM, POLR1C, PRPF19, PSMA4, RBBP4, RBBP7, RFC3, RIOK2, RRP9, SCFD1, SDAD1, SEC61A1, SEC63, SF3B3, SHMT2, TRAF6, TUFM, UBA1, UTP6, WDR18]
GO:0005634	nucleus	GO_CellularComponent-EBI-UniProt-GOA-ACAP-ARAP_07.05.2024_00h00	1.24563e-10	6.60182e-09	1.31807e-10	1.84529e-09	[5]	Group07	1.09775	42	[BRIX1, BUB1, BYSL, CCNF, CDK4, CDKN1B, CWC22, DCAF13, DDB1, DDX10, DDX3X, DDX46, DHX37, DHX9, DROSHA, GNL3, HDAC3, HELLS, HSPA8, HSPA9, JUP, MAPK3, MPHOSPH10, NCBP1, NCOA6, NOP14, PES1, POLR1C, PRPF19, PSMA4, RBBP4, RBBP7, RFC3, RIOK2, RRP9, SDAD1, SF3B3, SHMT2, TRAF6, UBA1, UTP6, WDR18]
GO:0009056	catabolic process	GO_BiologicalProcess-EBI-UniProt-GOA-ACAP-ARAP_07.05.2024_00h00	0.00032435	0.00746005	0.00156821	0.00940928	[2]	Group08	1.22807	14	[ACOX1, CUL1, CUL3, DCAF13, DDB1, HSPA8, ITGB1, NCBP1, PRPF19, PSMA4, PSMD14, SHMT2, TRAF6, UBA1]
GO:1901564	organonitrogen compound metabolic process	GO_BiologicalProcess-EBI-UniProt-GOA-ACAP-ARAP_07.05.2024_00h00	0.000768014	0.0145923	0.00156821	0.00940928	[3]	Group08	0.876494	22	[CANX, CUL1, CUL3, DCAF13, DDB1, DDX3X, EEF2, HSP90B1, HSPA8, HSPA9, HYOU1, MRPL32, NCBP1, PRPF19, PSMA4, PSMD14, RPL13A, RPL27A, SHMT2, TRAF6, TUFM, UBA1]
GO:1901575	organic substance catabolic process	GO_BiologicalProcess-EBI-UniProt-GOA-ACAP-ARAP_07.05.2024_00h00	0.000749233	0.0149847	0.00156821	0.00940928	[3]	Group08	1.25654	12	[ACOX1, CUL1, CUL3, DCAF13, DDB1, HSPA8, NCBP1, PRPF19, PSMA4, PSMD14, SHMT2, UBA1]
GO:0009057	macromolecule catabolic process	GO_BiologicalProcess-EBI-UniProt-GOA-ACAP-ARAP_07.05.2024_00h00	0.000136331	0.00354461	0.00156821	0.00940928	[4]	Group08	1.79211	10	[CUL1, CUL3, DCAF13, DDB1, HSPA8, NCBP1, PRPF19, PSMA4, PSMD14, UBA1]
GO:1901565	organonitrogen compound catabolic process	GO_BiologicalProcess-EBI-UniProt-GOA-ACAP-ARAP_07.05.2024_00h00	0.000265538	0.00637292	0.00156821	0.00940928	[4]	Group08	1.65016	10	[CUL1, CUL3, DCAF13, DDB1, HSPA8, PRPF19, PSMA4, PSMD14, SHMT2, UBA1]
GO:0048518	positive regulation of biological process	GO_BiologicalProcess-EBI-UniProt-GOA-ACAP-ARAP_07.05.2024_00h00	0.122303	0.978423	0.237573	0.475145	[1, 2, 3]	Group09	0.673401	12	[CD19, CD44, DDX3X, DHX9, ITGB1, JUP, NCBP1, NCOA6, PRPF19, RIOK2, SYK, TRAF6]
GO:0051716	cellular response to stimulus	GO_BiologicalProcess-EBI-UniProt-GOA-ACAP-ARAP_07.05.2024_00h00	0.471937	1	0.237573	0.475145	[2]	Group09	0.50505	18	[BUB1, CD19, CD44, CDK4, DDB1, DDX3X, DOCK4, HSP90B1, HYOU1, ITGB1, JUP, MAPK3, PIK3R1, PRPF19, RFC3, SYK, TRAF6, UBA1]
GO:0050794	regulation of cellular process	GO_BiologicalProcess-EBI-UniProt-GOA-ACAP-ARAP_07.05.2024_00h00	0.136431	0.955019	0.237573	0.475145	[2, 3]	Group09	0.53918	30	[BUB1, CD19, CD44, CDK4, CDKN1B, DCAF13, DDX3X, DHX9, DOCK4, DROSHA, EEF2, HDAC3, HELLS, HSPA9, HYOU1, ITGB1, JUP, MAPK3, NCBP1, NCOA6, PIK3R1, PRPF19, RBBP4, RBBP7, RIOK2, RPL13A, SHMT2, SYK, TRAF6, TUFM]
GO:0005886	plasma membrane	GO_CellularComponent-EBI-UniProt-GOA-ACAP-ARAP_07.05.2024_00h00	0.636574	1	0.237573	0.475145	[3]	Group09	0.353857	10	[CD19, CD44, DDX3X, DOCK4, HSPA8, ITGB1, JUP, MAPK3, PICALM, TRAF6]
GO:0007165	signal transduction	GO_BiologicalProcess-EBI-UniProt-GOA-ACAP-ARAP_07.05.2024_00h00	0.759106	0.759106	0.237573	0.475145	[2, 3, 4]	Group09	0.465116	14	[BUB1, CD19, CD44, CDK4, DDX3X, DOCK4, HYOU1, ITGB1, JUP, MAPK3, PIK3R1, PRPF19, SYK, TRAF6]
GO:0071840	cellular component organization or biogenesis	GO_BiologicalProcess-EBI-UniProt-GOA-ACAP-ARAP_07.05.2024_00h00	3.88161e-06	0.000116448	9.80565e-05	0.000784452	[2]	Group10	0.986193	30	[BRIX1, BUB1, BYSL, DCAF13, DDX10, DDX3X, DDX52, DHX37, DHX9, DROSHA, HDAC3, HELLS, HSPA8, HSPA9, MAPK3, MPHOSPH10, NCBP1, NOP14, PES1, PICALM, PRPF19, RBBP4, RBBP7, RIOK2, RRP9, SASS6, SDAD1, TRAF6, UTP6, WDR18]
GO:0016043	cellular component organization	GO_BiologicalProcess-EBI-UniProt-GOA-ACAP-ARAP_07.05.2024_00h00	0.158893	0.953361	9.80565e-05	0.000784452	[3]	Group10	0.592748	17	[BUB1, DCAF13, DDX3X, DHX9, HDAC3, HELLS, HSPA8, HSPA9, MAPK3, NCBP1, PICALM, PRPF19, RBBP4, RBBP7, RIOK2, SASS6, TRAF6]
GO:0043933	protein-containing complex organization	GO_BiologicalProcess-EBI-UniProt-GOA-ACAP-ARAP_07.05.2024_00h00	0.00528223	0.0739512	9.80565e-05	0.000784452	[4]	Group10	1.10742	10	[DCAF13, DDX3X, HDAC3, HELLS, HSPA8, NCBP1, PICALM, PRPF19, RBBP4, RBBP7]
GO:0051252	regulation of RNA metabolic process	GO_BiologicalProcess-EBI-UniProt-GOA-ACAP-ARAP_07.05.2024_00h00	0.10811	0.972992	9.80565e-05	0.000784452	[4, 5, 6, 7]	Group10	0.686213	11	[DDX3X, DHX9, HDAC3, JUP, NCBP1, NCOA6, PRPF19, RBBP4, RBBP7, RIOK2, TRAF6]
GO:0010468	regulation of gene expression	GO_BiologicalProcess-EBI-UniProt-GOA-ACAP-ARAP_07.05.2024_00h00	0.00315646	0.0536598	9.80565e-05	0.000784452	[5, 6, 7]	Group10	0.878906	18	[CDK4, DCAF13, DDX3X, DHX9, DROSHA, EEF2, HDAC3, HELLS, JUP, NCBP1, NCOA6, PRPF19, RBBP4, RBBP7, RIOK2, RPL13A, TRAF6, TUFM]
GO:0033036	macromolecule localization	GO_BiologicalProcess-EBI-UniProt-GOA-ACAP-ARAP_07.05.2024_00h00	0.00807033	0.104914	0.251465	0.251465	[2]	Group11	0.986547	11	[AP4E1, DDX3X, HSPA8, HSPA9, ITGB1, NCBP1, PRPF19, SCFD1, SDAD1, SEC61A1, SEC63]
GO:0051641	cellular localization	GO_BiologicalProcess-EBI-UniProt-GOA-ACAP-ARAP_07.05.2024_00h00	0.000452501	0.00950253	0.251465	0.251465	[2]	Group11	1.13379	15	[AP4E1, DDX3X, HSPA8, HSPA9, ITGB1, MAPK3, NCBP1, PICALM, PRPF19, RIOK2, SCFD1, SDAD1, SEC61A1, SEC63, SYK]
GO:0006810	transport	GO_BiologicalProcess-EBI-UniProt-GOA-ACAP-ARAP_07.05.2024_00h00	0.300319	1	0.251465	0.251465	[3]	Group11	0.570426	13	[AP4E1, HSPA8, HSPA9, ITGB1, MAPK3, NCBP1, PICALM, RIOK2, SCFD1, SDAD1, SEC61A1, SEC63, SYK]
GO:0051649	establishment of localization in cell	GO_BiologicalProcess-EBI-UniProt-GOA-ACAP-ARAP_07.05.2024_00h00	0.000991495	0.0178469	0.251465	0.251465	[3]	Group11	1.29564	11	[AP4E1, HSPA8, HSPA9, MAPK3, NCBP1, PICALM, RIOK2, SCFD1, SDAD1, SEC61A1, SYK]
GO:0008104	protein localization	GO_BiologicalProcess-EBI-UniProt-GOA-ACAP-ARAP_07.05.2024_00h00	0.00387676	0.0620282	0.251465	0.251465	[4]	Group11	1.15741	10	[AP4E1, DDX3X, HSPA8, HSPA9, ITGB1, PRPF19, SCFD1, SDAD1, SEC61A1, SEC63]
GO:1902494	catalytic complex	GO_CellularComponent-EBI-UniProt-GOA-ACAP-ARAP_07.05.2024_00h00	1.52914e-06	5.04616e-05	5.26773e-12	7.9016e-11	[2]	Group12	1.63462	17	[CCNF, CDK4, CUL1, CUL3, CWC22, DCAF13, DROSHA, HDAC3, NCOA6, PIK3R1, POLR1C, PRPF19, PSMA4, PSMD14, RBBP4, RBBP7, RFC3]
GO:0070013	intracellular organelle lumen	GO_CellularComponent-EBI-UniProt-GOA-ACAP-ARAP_07.05.2024_00h00	8.52397e-16	5.28486e-14	5.26773e-12	7.9016e-11	[4]	Group12	2.41935	30	[BRIX1, BYSL, CWC22, DAP3, DCAF13, DDX3X, DDX46, DHX37, DHX9, DROSHA, GNL3, HDAC3, HSP90B1, HSPA9, MPHOSPH10, MRPL32, NCBP1, NCOA6, NOP14, PES1, POLR1C, PRPF19, PSMA4, RBBP4, RBBP7, RRP9, SDAD1, SHMT2, UTP6, WDR18]
GO:0140513	nuclear protein-containing complex	GO_CellularComponent-EBI-UniProt-GOA-ACAP-ARAP_07.05.2024_00h00	1.33574e-08	6.01082e-07	5.26773e-12	7.9016e-11	[2, 6]	Group12	2.27882	17	[CWC22, DROSHA, HDAC3, HSPA8, MPHOSPH10, NCOA6, NOP14, PES1, POLR1C, PRPF19, RBBP4, RBBP7, RFC3, SF3B3, SHMT2, UTP6, WDR18]
GO:0005654	nucleoplasm	GO_CellularComponent-EBI-UniProt-GOA-ACAP-ARAP_07.05.2024_00h00	5.66771e-07	1.92702e-05	5.26773e-12	7.9016e-11	[2, 6, 7]	Group12	2.00535	15	[CWC22, DCAF13, DDX3X, DROSHA, HDAC3, NCBP1, NCOA6, PES1, POLR1C, PRPF19, PSMA4, RBBP4, RBBP7, SDAD1, WDR18]
GO:0031981	nuclear lumen	GO_CellularComponent-EBI-UniProt-GOA-ACAP-ARAP_07.05.2024_00h00	3.11242e-13	1.86745e-11	5.26773e-12	7.9016e-11	[5, 6]	Group12	2.46548	25	[BRIX1, BYSL, CWC22, DCAF13, DDX3X, DDX46, DHX37, DHX9, DROSHA, GNL3, HDAC3, MPHOSPH10, NCBP1, NCOA6, NOP14, PES1, POLR1C, PRPF19, PSMA4, RBBP4, RBBP7, RRP9, SDAD1, UTP6, WDR18]
GO:0006351	DNA-templated transcription	GO_BiologicalProcess-EBI-UniProt-GOA-ACAP-ARAP_07.05.2024_00h00	0.102964	1	5.26773e-12	7.9016e-11	[6, 7, 8]	Group12	0.698856	11	[DDX3X, DHX9, DROSHA, HDAC3, JUP, NCBP1, NCOA6, POLR1C, RBBP4, RBBP7, TRAF6]
GO:0097159	organic cyclic compound binding	GO_MolecularFunction-EBI-UniProt-GOA-ACAP-ARAP_07.05.2024_00h00	1.6519e-09	8.09431e-08	9.10839e-08	1.09301e-06	[2]	Group13	1.05932	40	[ACOX1, ALB, BRIX1, BUB1, BYSL, CDK4, CWC22, DDB1, DDX10, DDX3X, DDX46, DDX52, DDX59, DHX37, DHX57, DHX9, DROSHA, EEF2, GNL3, HELLS, HSP90B1, HSPA8, HSPA9, HYOU1, MAPK3, NCBP1, PES1, POLR1C, RBBP4, RFC3, RIOK2, RPL13A, RRP9, SEC63, SF3B3, SHMT2, SYK, TUFM, UBA1, UTP6]
GO:0097367	carbohydrate derivative binding	GO_MolecularFunction-EBI-UniProt-GOA-ACAP-ARAP_07.05.2024_00h00	1.0203e-07	3.87713e-06	9.10839e-08	1.09301e-06	[2]	Group13	1.45754	23	[BUB1, CD44, CDK4, DDX10, DDX3X, DDX46, DDX52, DDX59, DHX37, DHX57, DHX9, EEF2, GNL3, HELLS, HSP90B1, HSPA8, HSPA9, HYOU1, MAPK3, RIOK2, SYK, TUFM, UBA1]
GO:0003676	nucleic acid binding	GO_MolecularFunction-EBI-UniProt-GOA-ACAP-ARAP_07.05.2024_00h00	2.13406e-06	6.61557e-05	9.10839e-08	1.09301e-06	[3]	Group13	1.15154	25	[BRIX1, BYSL, CWC22, DDB1, DDX10, DDX3X, DDX46, DDX52, DDX59, DHX37, DHX57, DHX9, DROSHA, EEF2, NCBP1, PES1, POLR1C, RBBP4, RFC3, RPL13A, RRP9, SEC63, SF3B3, TUFM, UTP6]
GO:0043167	ion binding	GO_MolecularFunction-EBI-UniProt-GOA-ACAP-ARAP_07.05.2024_00h00	0.000344152	0.00757135	9.10839e-08	1.09301e-06	[3]	Group13	0.792602	30	[ACOX1, ALB, BUB1, CANX, CDK4, DDX10, DDX3X, DDX46, DDX52, DDX59, DHX37, DHX57, DHX9, EEF2, GNL3, HDAC3, HELLS, HSP90B1, HSPA8, HSPA9, HYOU1, ITGB1, MAPK3, PICALM, RIOK2, SHMT2, SYK, TRAF6, TUFM, UBA1]
GO:1901363	heterocyclic compound binding	GO_MolecularFunction-EBI-UniProt-GOA-ACAP-ARAP_07.05.2024_00h00	1.6676e-08	7.17068e-07	9.10839e-08	1.09301e-06	[3]	Group13	1.48017	25	[ACOX1, ALB, BUB1, CDK4, DDX10, DDX3X, DDX46, DDX52, DDX59, DHX37, DHX57, DHX9, EEF2, GNL3, HELLS, HSP90B1, HSPA8, HSPA9, HYOU1, MAPK3, RIOK2, SHMT2, SYK, TUFM, UBA1]
GO:0000166	nucleotide binding	GO_MolecularFunction-EBI-UniProt-GOA-ACAP-ARAP_07.05.2024_00h00	1.37479e-07	5.08671e-06	9.10839e-08	1.09301e-06	[4]	Group13	1.43392	23	[ACOX1, BUB1, CDK4, DDX10, DDX3X, DDX46, DDX52, DDX59, DHX37, DHX57, DHX9, EEF2, GNL3, HELLS, HSP90B1, HSPA8, HSPA9, HYOU1, MAPK3, RIOK2, SYK, TUFM, UBA1]
GO:0043168	anion binding	GO_MolecularFunction-EBI-UniProt-GOA-ACAP-ARAP_07.05.2024_00h00	4.12055e-09	1.93666e-07	9.10839e-08	1.09301e-06	[4]	Group13	1.52403	26	[ACOX1, ALB, BUB1, CDK4, DDX10, DDX3X, DDX46, DDX52, DDX59, DHX37, DHX57, DHX9, EEF2, GNL3, HELLS, HSP90B1, HSPA8, HSPA9, HYOU1, MAPK3, PICALM, RIOK2, SHMT2, SYK, TUFM, UBA1]
GO:0032555	purine ribonucleotide binding	GO_MolecularFunction-EBI-UniProt-GOA-ACAP-ARAP_07.05.2024_00h00	8.22652e-08	3.37287e-06	9.10839e-08	1.09301e-06	[4, 6]	Group13	1.53846	22	[BUB1, CDK4, DDX10, DDX3X, DDX46, DDX52, DDX59, DHX37, DHX57, DHX9, EEF2, GNL3, HELLS, HSP90B1, HSPA8, HSPA9, HYOU1, MAPK3, RIOK2, SYK, TUFM, UBA1]
GO:0005524	ATP binding	GO_MolecularFunction-EBI-UniProt-GOA-ACAP-ARAP_07.05.2024_00h00	2.22944e-07	7.80304e-06	9.10839e-08	1.09301e-06	[5, 6, 8]	Group13	1.67254	19	[BUB1, CDK4, DDX10, DDX3X, DDX46, DDX52, DDX59, DHX37, DHX57, DHX9, HELLS, HSP90B1, HSPA8, HSPA9, HYOU1, MAPK3, RIOK2, SYK, UBA1]
GO:0048518	positive regulation of biological process	GO_BiologicalProcess-EBI-UniProt-GOA-ACAP-ARAP_07.05.2024_00h00	0.122303	0.978423	0.126903	0.50761	[1, 2, 3]	Group14	0.673401	12	[CD19, CD44, DDX3X, DHX9, ITGB1, JUP, NCBP1, NCOA6, PRPF19, RIOK2, SYK, TRAF6]
GO:0019222	regulation of metabolic process	GO_BiologicalProcess-EBI-UniProt-GOA-ACAP-ARAP_07.05.2024_00h00	0.00444909	0.0667363	0.126903	0.50761	[2, 3]	Group14	0.802568	20	[CDK4, DCAF13, DDX3X, DHX9, DROSHA, EEF2, HDAC3, HELLS, ITGB1, JUP, NCBP1, NCOA6, PRPF19, RBBP4, RBBP7, RIOK2, RPL13A, SHMT2, TRAF6, TUFM]
GO:0050794	regulation of cellular process	GO_BiologicalProcess-EBI-UniProt-GOA-ACAP-ARAP_07.05.2024_00h00	0.136431	0.955019	0.126903	0.50761	[2, 3]	Group14	0.53918	30	[BUB1, CD19, CD44, CDK4, CDKN1B, DCAF13, DDX3X, DHX9, DOCK4, DROSHA, EEF2, HDAC3, HELLS, HSPA9, HYOU1, ITGB1, JUP, MAPK3, NCBP1, NCOA6, PIK3R1, PRPF19, RBBP4, RBBP7, RIOK2, RPL13A, SHMT2, SYK, TRAF6, TUFM]
GO:0007165	signal transduction	GO_BiologicalProcess-EBI-UniProt-GOA-ACAP-ARAP_07.05.2024_00h00	0.759106	0.759106	0.126903	0.50761	[2, 3, 4]	Group14	0.465116	14	[BUB1, CD19, CD44, CDK4, DDX3X, DOCK4, HYOU1, ITGB1, JUP, MAPK3, PIK3R1, PRPF19, SYK, TRAF6]
GO:0016043	cellular component organization	GO_BiologicalProcess-EBI-UniProt-GOA-ACAP-ARAP_07.05.2024_00h00	0.158893	0.953361	0.126903	0.50761	[3]	Group14	0.592748	17	[BUB1, DCAF13, DDX3X, DHX9, HDAC3, HELLS, HSPA8, HSPA9, MAPK3, NCBP1, PICALM, PRPF19, RBBP4, RBBP7, RIOK2, SASS6, TRAF6]
GO:0080090	regulation of primary metabolic process	GO_BiologicalProcess-EBI-UniProt-GOA-ACAP-ARAP_07.05.2024_00h00	0.107436	1	0.126903	0.50761	[3, 4]	Group14	0.661001	14	[DDX3X, DHX9, EEF2, HDAC3, JUP, NCBP1, NCOA6, PRPF19, RBBP4, RBBP7, RIOK2, RPL13A, TRAF6, TUFM]
GO:0005654	nucleoplasm	GO_CellularComponent-EBI-UniProt-GOA-ACAP-ARAP_07.05.2024_00h00	5.66771e-07	1.92702e-05	0.126903	0.50761	[2, 6, 7]	Group14	2.00535	15	[CWC22, DCAF13, DDX3X, DROSHA, HDAC3, NCBP1, NCOA6, PES1, POLR1C, PRPF19, PSMA4, RBBP4, RBBP7, SDAD1, WDR18]
GO:0051252	regulation of RNA metabolic process	GO_BiologicalProcess-EBI-UniProt-GOA-ACAP-ARAP_07.05.2024_00h00	0.10811	0.972992	0.126903	0.50761	[4, 5, 6, 7]	Group14	0.686213	11	[DDX3X, DHX9, HDAC3, JUP, NCBP1, NCOA6, PRPF19, RBBP4, RBBP7, RIOK2, TRAF6]
GO:0010468	regulation of gene expression	GO_BiologicalProcess-EBI-UniProt-GOA-ACAP-ARAP_07.05.2024_00h00	0.00315646	0.0536598	0.126903	0.50761	[5, 6, 7]	Group14	0.878906	18	[CDK4, DCAF13, DDX3X, DHX9, DROSHA, EEF2, HDAC3, HELLS, JUP, NCBP1, NCOA6, PRPF19, RBBP4, RBBP7, RIOK2, RPL13A, TRAF6, TUFM]
GO:0006351	DNA-templated transcription	GO_BiologicalProcess-EBI-UniProt-GOA-ACAP-ARAP_07.05.2024_00h00	0.102964	1	0.126903	0.50761	[6, 7, 8]	Group14	0.698856	11	[DDX3X, DHX9, DROSHA, HDAC3, JUP, NCBP1, NCOA6, POLR1C, RBBP4, RBBP7, TRAF6]
GO:0044237	cellular metabolic process	GO_BiologicalProcess-EBI-UniProt-GOA-ACAP-ARAP_07.05.2024_00h00	8.47432e-08	3.30499e-06	2.93962e-09	3.82151e-08	[2]	Group15	0.907912	42	[ACOX1, BRIX1, BYSL, CANX, CDK4, CWC22, DCAF13, DDX10, DDX3X, DDX52, DHX37, DHX9, DROSHA, EEF2, HDAC3, HELLS, HSP90B1, HSPA8, HSPA9, HYOU1, JUP, MPHOSPH10, MRPL32, NCBP1, NCOA6, NOP14, PES1, PIK3R1, POLR1C, PRPF19, RBBP4, RBBP7, RIOK2, RPL13A, RPL27A, RRP9, SF3B3, SHMT2, TRAF6, TUFM, UTP6, WDR18]
GO:0044238	primary metabolic process	GO_BiologicalProcess-EBI-UniProt-GOA-ACAP-ARAP_07.05.2024_00h00	1.44901e-08	6.37564e-07	2.93962e-09	3.82151e-08	[2]	Group15	0.877848	47	[ACOX1, BRIX1, BYSL, CANX, CUL1, CUL3, CWC22, DCAF13, DDB1, DDX10, DDX3X, DDX52, DHX37, DHX9, DROSHA, EEF2, HDAC3, HSP90B1, HSPA8, HSPA9, HYOU1, JUP, MPHOSPH10, MRPL32, NCBP1, NCOA6, NOP14, PES1, PIK3R1, POLR1C, PRPF19, PSMA4, PSMD14, RBBP4, RBBP7, RFC3, RIOK2, RPL13A, RPL27A, RRP9, SF3B3, SHMT2, TRAF6, TUFM, UBA1, UTP6, WDR18]
GO:0071704	organic substance metabolic process	GO_BiologicalProcess-EBI-UniProt-GOA-ACAP-ARAP_07.05.2024_00h00	6.6844e-09	3.07482e-07	2.93962e-09	3.82151e-08	[2]	Group15	0.858144	49	[ACOX1, BRIX1, BYSL, CANX, CDK4, CUL1, CUL3, CWC22, DCAF13, DDB1, DDX10, DDX3X, DDX52, DHX37, DHX9, DROSHA, EEF2, HDAC3, HELLS, HSP90B1, HSPA8, HSPA9, HYOU1, JUP, MPHOSPH10, MRPL32, NCBP1, NCOA6, NOP14, PES1, PIK3R1, POLR1C, PRPF19, PSMA4, PSMD14, RBBP4, RBBP7, RFC3, RIOK2, RPL13A, RPL27A, RRP9, SF3B3, SHMT2, TRAF6, TUFM, UBA1, UTP6, WDR18]
GO:0071840	cellular component organization or biogenesis	GO_BiologicalProcess-EBI-UniProt-GOA-ACAP-ARAP_07.05.2024_00h00	3.88161e-06	0.000116448	2.93962e-09	3.82151e-08	[2]	Group15	0.986193	30	[BRIX1, BUB1, BYSL, DCAF13, DDX10, DDX3X, DDX52, DHX37, DHX9, DROSHA, HDAC3, HELLS, HSPA8, HSPA9, MAPK3, MPHOSPH10, NCBP1, NOP14, PES1, PICALM, PRPF19, RBBP4, RBBP7, RIOK2, RRP9, SASS6, SDAD1, TRAF6, UTP6, WDR18]
GO:0016043	cellular component organization	GO_BiologicalProcess-EBI-UniProt-GOA-ACAP-ARAP_07.05.2024_00h00	0.158893	0.953361	2.93962e-09	3.82151e-08	[3]	Group15	0.592748	17	[BUB1, DCAF13, DDX3X, DHX9, HDAC3, HELLS, HSPA8, HSPA9, MAPK3, NCBP1, PICALM, PRPF19, RBBP4, RBBP7, RIOK2, SASS6, TRAF6]
GO:0043170	macromolecule metabolic process	GO_BiologicalProcess-EBI-UniProt-GOA-ACAP-ARAP_07.05.2024_00h00	7.24178e-11	4.0554e-09	2.93962e-09	3.82151e-08	[3]	Group15	1.02268	46	[BRIX1, BYSL, CANX, CDK4, CUL1, CUL3, CWC22, DCAF13, DDB1, DDX10, DDX3X, DDX52, DHX37, DHX9, DROSHA, EEF2, HDAC3, HELLS, HSP90B1, HSPA8, HSPA9, HYOU1, JUP, MPHOSPH10, MRPL32, NCBP1, NCOA6, NOP14, PES1, POLR1C, PRPF19, PSMA4, PSMD14, RBBP4, RBBP7, RFC3, RIOK2, RPL13A, RPL27A, RRP9, SF3B3, TRAF6, TUFM, UBA1, UTP6, WDR18]
GO:0044085	cellular component biogenesis	GO_BiologicalProcess-EBI-UniProt-GOA-ACAP-ARAP_07.05.2024_00h00	2.75831e-09	1.32399e-07	2.93962e-09	3.82151e-08	[3]	Group15	1.76651	23	[BRIX1, BYSL, DCAF13, DDX10, DDX3X, DDX52, DHX37, DROSHA, HSPA9, MPHOSPH10, NCBP1, NOP14, PES1, PICALM, PRPF19, RBBP4, RIOK2, RRP9, SASS6, SDAD1, TRAF6, UTP6, WDR18]
GO:1901360	organic cyclic compound metabolic process	GO_BiologicalProcess-EBI-UniProt-GOA-ACAP-ARAP_07.05.2024_00h00	1.86317e-06	5.96216e-05	2.93962e-09	3.82151e-08	[3]	Group15	1.00097	31	[BRIX1, BYSL, CWC22, DCAF13, DDB1, DDX10, DDX3X, DDX52, DHX37, DHX9, DROSHA, HDAC3, HSPA8, JUP, MPHOSPH10, NCBP1, NCOA6, NOP14, PES1, POLR1C, PRPF19, RBBP4, RBBP7, RFC3, RIOK2, RRP9, SF3B3, SHMT2, TRAF6, UTP6, WDR18]
GO:1901576	organic substance biosynthetic process	GO_BiologicalProcess-EBI-UniProt-GOA-ACAP-ARAP_07.05.2024_00h00	9.31691e-11	5.1243e-09	2.93962e-09	3.82151e-08	[3]	Group15	1.1073	42	[ACOX1, BRIX1, BYSL, CANX, CDK4, CWC22, DCAF13, DDX10, DDX3X, DDX52, DHX37, DHX9, DROSHA, EEF2, HDAC3, HELLS, HSP90B1, HSPA8, HSPA9, HYOU1, JUP, MPHOSPH10, MRPL32, NCBP1, NCOA6, NOP14, PES1, PIK3R1, POLR1C, PRPF19, RBBP4, RBBP7, RIOK2, RPL13A, RPL27A, RRP9, SF3B3, SHMT2, TRAF6, TUFM, UTP6, WDR18]
GO:0003723	RNA binding	GO_MolecularFunction-EBI-UniProt-GOA-ACAP-ARAP_07.05.2024_00h00	1.84492e-07	6.64171e-06	2.93962e-09	3.82151e-08	[4]	Group15	2.03304	16	[BRIX1, BYSL, CWC22, DDX10, DDX3X, DHX37, DHX57, DHX9, DROSHA, NCBP1, PES1, RPL13A, RRP9, SEC63, SF3B3, UTP6]
GO:0022613	ribonucleoprotein complex biogenesis	GO_BiologicalProcess-EBI-UniProt-GOA-ACAP-ARAP_07.05.2024_00h00	2.47196e-16	1.58206e-14	2.93962e-09	3.82151e-08	[4]	Group15	6.18557	18	[BRIX1, BYSL, DCAF13, DDX10, DDX3X, DDX52, DHX37, DROSHA, MPHOSPH10, NCBP1, NOP14, PES1, PRPF19, RIOK2, RRP9, SDAD1, UTP6, WDR18]
GO:0043231	intracellular membrane-bounded organelle	GO_CellularComponent-EBI-UniProt-GOA-ACAP-ARAP_07.05.2024_00h00	9.37391e-11	5.06191e-09	2.93962e-09	3.82151e-08	[4]	Group15	0.851711	56	[ACOX1, AP4E1, BRIX1, BUB1, BYSL, CANX, CCNF, CDK4, CDKN1B, CWC22, DAP3, DCAF13, DDB1, DDX10, DDX3X, DDX46, DHX37, DHX9, DROSHA, GNL3, HDAC3, HELLS, HSP90B1, HSPA8, HSPA9, HSPBP1, HYOU1, ITGB1, JUP, MAPK3, MPHOSPH10, MRPL32, NCBP1, NCOA6, NOP14, PES1, PICALM, POLR1C, PRPF19, PSMA4, RBBP4, RBBP7, RFC3, RIOK2, RRP9, SCFD1, SDAD1, SEC61A1, SEC63, SF3B3, SHMT2, TRAF6, TUFM, UBA1, UTP6, WDR18]
GO:0043232	intracellular non-membrane-bounded organelle	GO_CellularComponent-EBI-UniProt-GOA-ACAP-ARAP_07.05.2024_00h00	1.01788e-11	5.80194e-10	2.93962e-09	3.82151e-08	[4]	Group15	1.52214	33	[BRIX1, BUB1, BYSL, CCNF, DAP3, DCAF13, DDB1, DDX3X, DHX37, DHX9, GNL3, HDAC3, HELLS, HSPA9, MAPK3, MPHOSPH10, MRPL32, NOP14, PES1, POLR1C, PRPF19, PSMA4, RBBP4, RBBP7, RFC3, RPL13A, RPL27A, RRP9, SASS6, SDAD1, TRAF6, UTP6, WDR18]
GO:0070013	intracellular organelle lumen	GO_CellularComponent-EBI-UniProt-GOA-ACAP-ARAP_07.05.2024_00h00	8.52397e-16	5.28486e-14	2.93962e-09	3.82151e-08	[4]	Group15	2.41935	30	[BRIX1, BYSL, CWC22, DAP3, DCAF13, DDX3X, DDX46, DHX37, DHX9, DROSHA, GNL3, HDAC3, HSP90B1, HSPA9, MPHOSPH10, MRPL32, NCBP1, NCOA6, NOP14, PES1, POLR1C, PRPF19, PSMA4, RBBP4, RBBP7, RRP9, SDAD1, SHMT2, UTP6, WDR18]
GO:0140513	nuclear protein-containing complex	GO_CellularComponent-EBI-UniProt-GOA-ACAP-ARAP_07.05.2024_00h00	1.33574e-08	6.01082e-07	2.93962e-09	3.82151e-08	[2, 6]	Group15	2.27882	17	[CWC22, DROSHA, HDAC3, HSPA8, MPHOSPH10, NCOA6, NOP14, PES1, POLR1C, PRPF19, RBBP4, RBBP7, RFC3, SF3B3, SHMT2, UTP6, WDR18]
GO:0090304	nucleic acid metabolic process	GO_BiologicalProcess-EBI-UniProt-GOA-ACAP-ARAP_07.05.2024_00h00	8.25874e-08	3.30349e-06	2.93962e-09	3.82151e-08	[4, 5]	Group15	1.16732	30	[BRIX1, BYSL, CWC22, DCAF13, DDB1, DDX10, DDX3X, DDX52, DHX37, DHX9, DROSHA, HDAC3, HSPA8, JUP, MPHOSPH10, NCBP1, NCOA6, NOP14, PES1, POLR1C, PRPF19, RBBP4, RBBP7, RFC3, RIOK2, RRP9, SF3B3, TRAF6, UTP6, WDR18]
GO:0005634	nucleus	GO_CellularComponent-EBI-UniProt-GOA-ACAP-ARAP_07.05.2024_00h00	1.24563e-10	6.60182e-09	2.93962e-09	3.82151e-08	[5]	Group15	1.09775	42	[BRIX1, BUB1, BYSL, CCNF, CDK4, CDKN1B, CWC22, DCAF13, DDB1, DDX10, DDX3X, DDX46, DHX37, DHX9, DROSHA, GNL3, HDAC3, HELLS, HSPA8, HSPA9, JUP, MAPK3, MPHOSPH10, NCBP1, NCOA6, NOP14, PES1, POLR1C, PRPF19, PSMA4, RBBP4, RBBP7, RFC3, RIOK2, RRP9, SDAD1, SF3B3, SHMT2, TRAF6, UBA1, UTP6, WDR18]
GO:0005654	nucleoplasm	GO_CellularComponent-EBI-UniProt-GOA-ACAP-ARAP_07.05.2024_00h00	5.66771e-07	1.92702e-05	2.93962e-09	3.82151e-08	[2, 6, 7]	Group15	2.00535	15	[CWC22, DCAF13, DDX3X, DROSHA, HDAC3, NCBP1, NCOA6, PES1, POLR1C, PRPF19, PSMA4, RBBP4, RBBP7, SDAD1, WDR18]
GO:0010467	gene expression	GO_BiologicalProcess-EBI-UniProt-GOA-ACAP-ARAP_07.05.2024_00h00	3.55144e-12	2.09535e-10	2.93962e-09	3.82151e-08	[5]	Group15	1.31757	39	[BRIX1, BYSL, CANX, CDK4, CWC22, DCAF13, DDX10, DDX3X, DDX52, DHX37, DHX9, DROSHA, EEF2, HDAC3, HELLS, HSP90B1, HSPA8, HSPA9, HYOU1, JUP, MPHOSPH10, MRPL32, NCBP1, NCOA6, NOP14, PES1, POLR1C, PRPF19, RBBP4, RBBP7, RIOK2, RPL13A, RPL27A, RRP9, SF3B3, TRAF6, TUFM, UTP6, WDR18]
GO:0042254	ribosome biogenesis	GO_BiologicalProcess-EBI-UniProt-GOA-ACAP-ARAP_07.05.2024_00h00	7.50815e-16	4.73014e-14	2.93962e-09	3.82151e-08	[5]	Group15	7.44186	16	[BRIX1, BYSL, DCAF13, DDX10, DDX3X, DDX52, DHX37, DROSHA, MPHOSPH10, NOP14, PES1, RIOK2, RRP9, SDAD1, UTP6, WDR18]
GO:0016070	RNA metabolic process	GO_BiologicalProcess-EBI-UniProt-GOA-ACAP-ARAP_07.05.2024_00h00	6.08292e-08	2.55483e-06	2.93962e-09	3.82151e-08	[5, 6]	Group15	1.25448	28	[BRIX1, BYSL, CWC22, DCAF13, DDX10, DDX3X, DDX52, DHX37, DHX9, DROSHA, HDAC3, HSPA8, JUP, MPHOSPH10, NCBP1, NCOA6, NOP14, PES1, POLR1C, PRPF19, RBBP4, RBBP7, RIOK2, RRP9, SF3B3, TRAF6, UTP6, WDR18]
GO:0031981	nuclear lumen	GO_CellularComponent-EBI-UniProt-GOA-ACAP-ARAP_07.05.2024_00h00	3.11242e-13	1.86745e-11	2.93962e-09	3.82151e-08	[5, 6]	Group15	2.46548	25	[BRIX1, BYSL, CWC22, DCAF13, DDX3X, DDX46, DHX37, DHX9, DROSHA, GNL3, HDAC3, MPHOSPH10, NCBP1, NCOA6, NOP14, PES1, POLR1C, PRPF19, PSMA4, RBBP4, RBBP7, RRP9, SDAD1, UTP6, WDR18]
GO:0141188	nucleic acid catabolic process	GO_BiologicalProcess-EBI-UniProt-GOA-ACAP-ARAP_07.05.2024_00h00	1.57093e-10	8.01172e-09	2.93962e-09	3.82151e-08	[5, 6]	Group15	3.7037	15	[BRIX1, BYSL, DCAF13, DDX10, DDX52, DHX37, DROSHA, MPHOSPH10, NCBP1, NOP14, PES1, RIOK2, RRP9, UTP6, WDR18]
GO:0005730	nucleolus	GO_CellularComponent-EBI-UniProt-GOA-ACAP-ARAP_07.05.2024_00h00	9.83805e-12	5.70607e-10	2.93962e-09	3.82151e-08	[5, 6, 7]	Group15	5.10949	14	[BRIX1, BYSL, DCAF13, DHX37, DHX9, GNL3, MPHOSPH10, NOP14, PES1, POLR1C, RRP9, SDAD1, UTP6, WDR18]
GO:0006396	RNA processing	GO_BiologicalProcess-EBI-UniProt-GOA-ACAP-ARAP_07.05.2024_00h00	2.6764e-13	1.63261e-11	2.93962e-09	3.82151e-08	[6, 7]	Group15	3.4662	20	[BRIX1, BYSL, CWC22, DCAF13, DDX10, DDX52, DHX37, DHX9, DROSHA, HSPA8, MPHOSPH10, NCBP1, NOP14, PES1, PRPF19, RIOK2, RRP9, SF3B3, UTP6, WDR18]
